# Supplementary material for: Prostaglandin D2 Synthase: A Novel Player in the Pathological Signaling Mechanism of the Aldosterone–Mineralocorticoid Receptor Pathway in the Heart
Source: Cells. 2025 Sep 23;14(19):1485. doi: 10.3390/cells14191485 (PMC12523245; doi:10.3390/cells14191485)
Supplement: Supplementary file 1 [file cells-14-01485-s001.zip]

Archive with 2 entries (2 files):
- supplemental_figures_revision_cells.pdf
- SupplementaryTables.pdf
